# Supplementary material for: Polydatin and Nicotinamide Prevent Iron Accumulation and Lipid Peroxidation in Cellular Models of Mitochondrial Diseases
Source: Antioxidants (Basel). 2025 Feb 13;14(2):215. doi: 10.3390/antiox14020215 (PMC11851670; doi:10.3390/antiox14020215)
Supplement: Supplementary file 1 [file antioxidants-14-00215-s001.zip]

Archive with 1 entries (1 files):
- antioxidants-3414945-supplementary.pdf
